# Supplementary material for: Prescription of Strong Opioids in Chronic Non-Cancer Pain in the Province of Valladolid (Spain)
Source: Life (Basel). 2025 Jan 16;15(1):114. doi: 10.3390/life15010114 (PMC11766594; doi:10.3390/life15010114)
Supplement: Supplementary file 1 [file life-15-00114-s001.zip]

Archive with 1 entries (1 files):
- life-3372490-supplementary.pdf
